# Supplementary material for: “French Phage Network” Annual Conference—Seventh Meeting Report
Source: Viruses. 2023 Feb 10;15(2):495. doi: 10.3390/v15020495 (PMC9966839; doi:10.3390/v15020495)
Supplement: Supplementary file 1 [file viruses-15-00495-s001.zip]

Archive with 1 entries (1 files):
- viruses-2227453-supplementary.pdf
